# Supplementary material for: Oxidative stress genes in patients with esophageal squamous cell carcinoma: construction of a novel prognostic signature and characterization of tumor microenvironment infiltration
Source: BMC Bioinformatics. 2022 Sep 30;23:406. doi: 10.1186/s12859-022-04956-9 (PMC9523924; doi:10.1186/s12859-022-04956-9)
Supplement: Supplementary file 1 — Additional file 1: Table S1. The specific risk score and risk level group for each patient with ESCC. [file 12859_2022_4956_MOESM1_ESM.xls]

Id	Risk score	Risk group
GSM1296960	421.1858175	high
GSM1296964	215.6840323	low
GSM1296966	204.2573929	low
GSM1296974	203.0533562	low
GSM1296976	311.3467164	low
GSM1296978	227.2735045	low
GSM1296984	339.2191582	low
GSM1296990	332.0177562	low
GSM1296992	346.5341299	low
GSM1297000	390.4298292	high
GSM1297004	118.1916067	low
GSM1297006	263.4982493	low
GSM1297014	347.3488578	low
GSM1297016	400.87364	high
GSM1297022	459.9827199	high
GSM1297024	368.8062757	high
GSM1297026	591.6109703	high
GSM1297030	207.6313057	low
GSM1297032	500.2461763	high
GSM1297034	1829.265492	high
GSM1297038	262.0092765	low
GSM1297040	511.7590672	high
GSM1297044	248.2917813	low
GSM1297048	355.2196748	low
GSM1297050	198.4123685	low
GSM1297058	265.037501	low
GSM1297060	260.7924044	low
GSM1297064	269.3521	low
GSM1297066	294.0326337	low
GSM1297074	510.0253393	high
GSM1297078	496.7994165	high
GSM1297082	309.5132048	low
GSM1297090	404.8847654	high
GSM1297092	999.9821015	high
GSM1297096	524.9565709	high
GSM1297098	352.9632401	low
GSM1297100	164.0083212	low
GSM1297102	189.9363232	low
GSM1297104	174.0877729	low
GSM1297106	314.2301262	low
GSM1297110	347.1123701	low
GSM1297114	699.279093	high
GSM1297118	245.7385735	low
GSM1297120	418.5446494	high
GSM1297128	479.6101775	high
GSM1297130	212.8824213	low
GSM1297148	464.433287	high
GSM1297152	686.5976059	high
GSM1297158	641.1466103	high
GSM1297162	428.8204256	high
GSM1297166	228.3319376	low
GSM1297168	526.3042493	high
GSM1297172	743.2056257	high
GSM1297182	386.391703	high
GSM1297184	592.3331443	high
GSM1297188	398.9094146	high
GSM1297196	566.7670428	high
GSM1297200	362.185972	high
GSM1297202	275.7235817	low
GSM1297208	166.3085689	low
GSM1297210	393.9377684	high
GSM1297214	569.9533527	high
GSM1297216	148.1572276	low
GSM1297218	199.9511929	low
GSM1297224	282.8866462	low
GSM1297226	609.5504375	high
GSM1297234	391.1608192	high
GSM1297238	311.6158662	low
GSM1297240	205.5020658	low
GSM1297242	559.5877612	high
GSM1297244	525.0145725	high
GSM1297246	298.1431359	low
GSM1297250	460.5739727	high
GSM1297252	416.7150482	high
GSM1297254	686.6308414	high
GSM1297258	247.4484299	low
GSM1297266	446.2574121	high
GSM1297268	247.2881949	low
GSM1297270	329.2360152	low
GSM1297276	898.0228646	high
GSM1297280	263.6512445	low
GSM1297282	255.4377211	low
GSM1297286	673.5500458	high
GSM1297288	417.7220999	high
GSM1297290	282.3454757	low
GSM1297292	267.2791685	low
GSM1297300	417.5427388	high
GSM1297302	588.9019415	high
GSM1297304	614.8530956	high
GSM1297308	323.2825084	low
GSM1297312	260.4447512	low
TCGA-V5-A7RC	460.8353491	high
TCGA-LN-A4A3	454.1682324	high
TCGA-VR-A8EO	780.9618162	high
TCGA-VR-A8EW	410.6590368	high
TCGA-VR-A8EU	317.0769341	low
TCGA-LN-A49W	432.782192	high
TCGA-VR-A8EP	588.5092127	high
TCGA-V5-AASV	170.5454119	low
TCGA-LN-A8HZ	211.1188867	low
TCGA-L5-A88Z	497.6337295	high
TCGA-LN-A4A5	302.0896027	low
TCGA-LN-A7HW	358.6776254	high
TCGA-LN-A5U6	527.3658872	high
TCGA-IG-A8O2	311.2089607	low
TCGA-Z6-A8JE	252.5983021	low
TCGA-L5-A8NQ	407.6745955	high
TCGA-L5-A43J	1470.610375	high
TCGA-LN-A7HZ	438.4429134	high
TCGA-LN-A5U7	215.6192334	low
TCGA-IG-A5B8	453.5323555	high
TCGA-LN-A49Y	215.6062115	low
TCGA-L5-A88W	294.2309394	low
TCGA-VR-AA4G	413.2108772	high
TCGA-LN-A8I1	108.9585656	low
TCGA-VR-A8EX	273.0603031	low
TCGA-S8-A6BW	217.4413059	low
TCGA-LN-A49X	478.9514158	high
TCGA-L7-A56G	375.3973746	high
TCGA-LN-A49M	176.8463499	low
TCGA-IG-A3QL	197.8329792	low
TCGA-Z6-A8JD	444.3899132	high
TCGA-L5-A8NK	313.5064281	low
TCGA-XP-A8T8	321.0155161	low
TCGA-IG-A3I8	254.9255501	low
TCGA-LN-A7HV	500.5336536	high
TCGA-VR-A8ET	1077.565803	high
TCGA-IG-A97I	326.4874158	low
TCGA-IG-A4P3	370.3816807	high
TCGA-KH-A6WC	760.7920871	high
TCGA-JY-A93F	274.5078737	low
GSM1296956	144.3367058	low
GSM1296958	181.7987684	low
GSM1296962	1055.506713	high
GSM1296968	209.6821396	low
GSM1296970	402.5645812	high
GSM1296972	346.4001381	low
GSM1296980	115.0690683	low
GSM1296982	270.9083454	low
GSM1296986	665.2042292	high
GSM1296988	224.1683914	low
GSM1296994	92.01015803	low
GSM1296996	158.3060615	low
GSM1296998	181.0547571	low
GSM1297002	230.8353268	low
GSM1297008	264.1456694	low
GSM1297010	294.5093087	low
GSM1297012	408.7310895	high
GSM1297018	459.8250902	high
GSM1297020	234.4117561	low
GSM1297028	239.8373846	low
GSM1297036	324.9543305	low
GSM1297042	420.5930403	high
GSM1297046	86.71824771	low
GSM1297052	329.304225	low
GSM1297054	215.2463042	low
GSM1297056	398.7268619	high
GSM1297062	331.4798526	low
GSM1297068	253.7882306	low
GSM1297070	272.15845	low
GSM1297072	506.7019669	high
GSM1297076	552.3135953	high
GSM1297080	438.1844502	high
GSM1297084	155.0771468	low
GSM1297086	514.9898597	high
GSM1297088	113.1249742	low
GSM1297094	539.6910195	high
GSM1297108	251.815631	low
GSM1297112	622.1962255	high
GSM1297116	123.3366183	low
GSM1297122	358.9487896	high
GSM1297124	382.1934522	high
GSM1297126	340.0452783	low
GSM1297132	851.5066564	high
GSM1297134	636.9318598	high
GSM1297136	761.8095221	high
GSM1297138	1193.487555	high
GSM1297140	303.4116891	low
GSM1297142	412.6603559	high
GSM1297144	364.1837236	high
GSM1297146	457.6160107	high
GSM1297150	268.6406833	low
GSM1297154	704.5093259	high
GSM1297156	342.7115635	low
GSM1297160	878.9803456	high
GSM1297164	289.77721	low
GSM1297170	376.4579302	high
GSM1297174	1559.607078	high
GSM1297176	495.2026858	high
GSM1297178	625.8695681	high
GSM1297180	330.0266449	low
GSM1297186	412.5438415	high
GSM1297190	226.8997898	low
GSM1297192	464.51224	high
GSM1297194	381.9462163	high
GSM1297198	404.3133206	high
GSM1297204	327.8003427	low
GSM1297206	489.0473661	high
GSM1297212	200.4129948	low
GSM1297220	497.5802567	high
GSM1297222	442.3573386	high
GSM1297228	243.54019	low
GSM1297230	462.285715	high
GSM1297232	304.9592308	low
GSM1297236	229.1850165	low
GSM1297248	436.4192198	high
GSM1297256	539.6394316	high
GSM1297260	486.1084554	high
GSM1297262	309.4102592	low
GSM1297264	740.1836754	high
GSM1297272	456.6501983	high
GSM1297274	215.6174243	low
GSM1297278	481.0947714	high
GSM1297284	303.1653425	low
GSM1297294	238.79067	low
GSM1297296	320.2596825	low
GSM1297298	378.3261954	high
GSM1297306	537.8966689	high
GSM1297310	212.7901914	low
TCGA-IG-A6QS	695.6485977	high
TCGA-XP-A8T6	379.4073351	high
TCGA-LN-A9FQ	393.2297917	high
TCGA-VR-A8ER	539.5389098	high
TCGA-LN-A7HX	342.3303596	low
TCGA-LN-A7HY	915.0461661	high
TCGA-Z6-A9VB	186.4840846	low
TCGA-LN-A8I0	451.9957825	high
TCGA-LN-A4A1	272.6985716	low
TCGA-LN-A9FP	451.4625908	high
TCGA-LN-A4A8	293.8813656	low
TCGA-IG-A3YB	282.8998558	low
TCGA-LN-A49O	354.4303662	low
TCGA-IG-A50L	257.7469953	low
TCGA-L5-A4OM	344.4932382	low
TCGA-LN-A9FO	525.5474088	high
TCGA-LN-A4MQ	209.4038002	low
TCGA-IC-A6RF	322.1566069	low
TCGA-IG-A97H	341.9752198	low
TCGA-L5-A88S	465.2660241	high
TCGA-LN-A5U5	660.3802631	high
TCGA-LN-A49P	330.8449312	low
TCGA-VR-A8EZ	320.8753674	low
TCGA-JY-A6FD	297.2494788	low
TCGA-LN-A4A9	364.2120897	high
TCGA-VR-AA7I	288.5401193	low
TCGA-IG-A3YA	295.0195032	low
TCGA-JY-A6FA	188.0660085	low
TCGA-IG-A3YC	308.4511872	low
TCGA-LN-A9FR	359.6033823	high
TCGA-Z6-AAPN	524.5669619	high
TCGA-IG-A625	468.485045	high
TCGA-VR-A8EY	155.0862365	low
TCGA-JY-A6FE	1757.562994	high
TCGA-LN-A49U	141.1923209	low
TCGA-LN-A49S	329.7706033	low
TCGA-IG-A5S3	371.1149192	high
TCGA-LN-A4A4	232.9666041	low
TCGA-VR-A8Q7	778.6189611	high
TCGA-IG-A51D	411.4783938	high
