# Supplementary material for: Oxidative stress genes in patients with esophageal squamous cell carcinoma: construction of a novel prognostic signature and characterization of tumor microenvironment infiltration
Source: BMC Bioinformatics. 2022 Sep 30;23:406. doi: 10.1186/s12859-022-04956-9 (PMC9523924; doi:10.1186/s12859-022-04956-9)
Supplement: Supplementary file 2 — Additional file 2: Table S2. Median survival times for the high- and low- risk groups ESCC patients of survival curves stratified by these clinical characteristics in the training, testing, and entire sets. [file 12859_2022_4956_MOESM2_ESM.xls]

## Sheet: Sheet1
Training set	Clinical characteristic	High risk group ESCC Median survival time (years)	Low risk group ESCC Median survival time (years)	Pvalue
	Female	1.91	not reach	0.436
	Male	1.57	not reach	<0.001
	T1-2	4.86	5.12	0.736
	T3-4	1.18	not reach	<0.001
	N0	3.22	not reach	0.004
	N1-3	1.28	not reach	<0.001
	Stage I-II	3.22	not reach	0.016
	Stage III-IV	0.98	not reach	<0.001
Testing set	Clinical characteristic	High risk group ESCC Median survival time (years)	Low risk group ESCC Median survival time (years)	Pvalue
	Female	2.65	2.07	0.742
	Male	1.47	3.88	<0.001
	T1-2	2.01	3.73	0.005
	T3-4	1.84	3.25	0.02
	N0	3.77	not reach	0.142
	N1-3	1.47	3.05	0.005
	Stage I-II	2.59	not reach	0.012
	Stage III-IV	1.47	2.81	0.056
Entire set	Clinical characteristic	High risk group ESCC Median survival time (years)	Low risk group ESCC Median survival time (years)	Pvalue
	Female	2.07	2.85	0.988
	Male	1.58	not reach	<0.001
	T1-2	2.09	4.86	0.094
	T3-4	1.58	not reach	<0.001
	N0	3.77	not reach	0.007
	N1-3	1.43	3.17	<0.001
	Stage I-II	3.22	not reach	0.012
	Stage III-IV	1.3	3.05	<0.001
