# Supplementary material for: Oxidative stress genes in patients with esophageal squamous cell carcinoma: construction of a novel prognostic signature and characterization of tumor microenvironment infiltration
Source: BMC Bioinformatics. 2022 Sep 30;23:406. doi: 10.1186/s12859-022-04956-9 (PMC9523924; doi:10.1186/s12859-022-04956-9)
Supplement: Supplementary file 4 — Additional file 4: Table S3. The results of univariate Cox proportional hazards regression analyses between clinical features and risk score in the training, testing, and entire sets. [file 12859_2022_4956_MOESM4_ESM.xls]

Training set	Clinical characteristic	HR	HR.95L	HR.95H	Pvalue
	Gender	0.825699498	0.374162918	1.822146522	0.635327742
	Stage	1.842618967	1.229422881	2.761657288	0.003072374
	T	1.392653233	0.981869733	1.975295665	0.063259911
	N	1.35982937	1.03160828	1.792478744	0.029201327
	RiskScore	1.001849266	1.001121155	1.002577906	6.33E-07
Testing set	Clinical characteristic	HR	HR.95L	HR.95H	Pvalue
	Gender	1.057210127	0.594869011	1.878889689	0.849608128
	Stage	2.182199691	1.361291573	3.498145134	0.001191119
	T	0.975491949	0.700150254	1.359114757	0.883414734
	N	1.651808798	1.285557262	2.122404335	8.71E-05
	RiskScore	1.001957952	1.001086872	1.002829791	1.04E-05
Entire set	Clinical characteristic	HR	HR.95L	HR.95H	Pvalue
	Gender	0.989209608	0.624062278	1.568009611	0.963183029
	Stage	2.008322302	1.480487421	2.724344976	7.40E-06
	T	1.171260513	0.92244335	1.487192887	0.194493227
	N	1.504696193	1.25484024	1.804301902	1.03E-05
	RiskScore	1.001983156	1.001421959	1.002544667	4.18E-12
