# Supplementary material for: Oxidative stress genes in patients with esophageal squamous cell carcinoma: construction of a novel prognostic signature and characterization of tumor microenvironment infiltration
Source: BMC Bioinformatics. 2022 Sep 30;23:406. doi: 10.1186/s12859-022-04956-9 (PMC9523924; doi:10.1186/s12859-022-04956-9)
Supplement: Supplementary file 5 — Additional file 5: Table S4. The results of univariate Cox proportional hazards regression analyses between clinical features and risk score in the training, testing, and entire sets. [file 12859_2022_4956_MOESM5_ESM.xls]

Training set	Clinical characteristic	HR	HR.95L	HR.95H	Pvalue
	Gender	0.852736109	0.383820592	1.894528033	0.695698284
	Stage	1.48017154	0.79706573	2.748716581	0.214327662
	T	1.162368658	0.803246152	1.682050881	0.424883239
	N	1.097759565	0.733584671	1.642722523	0.650170771
	RiskScore	1.001676292	1.000941452	1.002411673	7.71E-06
Testing set	Clinical characteristic	HR	HR.95L	HR.95H	Pvalue
	Gender	1.264474141	0.704657647	2.269037823	0.431522758
	Stage	1.71720907	0.814836232	3.618895273	0.155144268
	T	0.806968159	0.537696865	1.211086864	0.300488712
	N	1.316481246	0.913323192	1.897600857	0.140495624
	RiskScore	1.001661579	1.000745428	1.002578569	0.00037652
Entire set	Clinical characteristic	HR	HR.95L	HR.95H	Pvalue
	Gender	1.061815586	0.667041999	1.690226912	0.800361519
	Stage	1.515336682	0.967910215	2.372374238	0.069163147
	T	0.980512284	0.753561436	1.275814146	0.883514609
	N	1.238111874	0.959731774	1.597238994	0.10024499
	RiskScore	1.001776587	1.001198419	1.002355088	1.68E-09
